# Supplementary material for: High prevalence of Babesia microti in small mammals in Beijing
Source: Infect Dis Poverty. 2020 Nov 11;9:155. doi: 10.1186/s40249-020-00775-3 (PMC7661193; doi:10.1186/s40249-020-00775-3)
Supplement: Supplementary file 1 — Additional file 1: Sequences used in the manuscript. Table S1. Primers used in this study to amplify and to sequence the 18S rRNA gene sequences of Babesia microti. Table S2. All sequences used for phylogenetic analysis in this study. [file 40249_2020_775_MOESM1_ESM.xlsx]

## Sheet: Table S1
Table 1. Primers used in this study to amplify and sequence the 18S rRNA gene of Babesia microti
Name	Sequence
BJ1	GTCTTGTAATTGGAATGATGG
BN2	TAGTTTATGGTTAGGACTACG
Prio1F-ref	CCATGCATGTCTWAGTAYAARCTTTTA
rRNA-3'	ATCCTTCCGCAGGTTCACCTAC
Prio2F	GCCAGTAGTCATATGCTTGTSTTA
Prio6R-ref	CTCCTTCCTTYAAGTGATAAGGTTCAC
Ba-SL	GGTTAATAGGAGCAGTTGGGGGCATTCG
Ba-SR	CTTTGATTTCTCTCAAGGTGCTGAAGGAGTC

## Sheet: Table S2 
Table 2. All sequences used for phylogenetic analysis in this study
>MT423326 (Niviventer confucianus| Beijing| China)
GCCAGTAGTCATATGCTTGTCTTAAAGATTAAGCCATGCATGTCTTAGTATAAGCTTTTATACAGCGAAACTGCGAATGGCTCATTAAAACAGTTATAGTTTATTTGATGTTCGTTTTACATGGATAACCGTGGTAATTCTAGGGCTAATACATGCTCGAGGCGCGTATTTTACGCGTGGCGTTTATTAGACTTTAACCAACCCCTTTGGGTAATCGGTGATTCATAATAAATTAGCGAATCGCATGGCTTTGCCGGCGATGTATCATTCAAGTTTCTGACCTATCAGCTTTGGACGGTAGGGTATTGGCCTACCGGGGCGACGACGGGTGACGGGGAATTGGGGTTCGATTCCGGAGAGGGAGCCTGAGAAACGGCTACCACATCTAAGGAAGGCAGC…
>MT423327 (Rattus norvegicus| Beijing| China)
GCCAGTAGTCATATGCTTGTCTTAAAGATTAAGCCATGCATGTCTTAGTATAAGCTTTTATACAGCGAAACTGCGAATGGCTCATTAAAACAGTTATAGTTTATTTGATGTTCGTTTTACATGGATAACCGTGGTAATTCTAGGGCTAATACATGCTCGAGGCGCGTTTTCGCGTGGCGTTTATTAGACTTTAACCAACCCTTCGGGTAATCGGTGATTCATAATAAATTAGCGAATCGCATGGCTTTGCCGGCGATGTATCATTCAAGTTTCTGACCTATCAGCTTTGGACGGTAGGGTATTGGCCTACCGGGGCGACGACGGGTGACGGGGAATTGGGGTTCGATTCCGGAGAGGGAGCCTGAGAAACGGCTACCACATCTAAGGAAGGCAGCAGGC…
>AB032434 (Kobe524| Homo sapien| Japan)
AACCTGGTTGATCCTGCCAGTAGTCATATGCTTGTCTTAAAGATTAAGCCATGCATGTCTTAGTATAAGCTTTTATACAGCGAAACTGCGAATGGCTCATTAAAACAGTTATAGTTTATTTGATGTTCGTTTTACATGGATAACCGTGGTAATTCTAGGGCTAATACATGCTCGAGGCGCGTATTTTACGCGTGGCGTTTATTAGACTTTAACCAACCCCTTTGGGTAATCGGTGATTCATAATAAATTAGCGAATCGCATGGCTTTGCCGGCGATGTATCATTCAAGTTTCTGACCTATCAGCTTTGGACGGTAGGGTATTGGCCTACCGGGGCGACGACGGGTGACGGGGAATTGGGGTTCGATTCCGGAGAGGGAGCCTGAGAAACGGCTACCACA…
>AB241632 (NcTT512| Niviventer confucianus| Zhejiang| China)
AGTCATATGCTTGTCTTAAAGATTAAGCCATGCATGTCTTAGTATAAGCTTTTATACAGCGAAACTGCGAATGGCTCATTAAAACAGTTATAGTTTATTTGATGTTCGTTTTACATGGATAACCGTGGTAATTCTAGGGCTAATACATGCTCGAGGCGCGTATTTTACGCGTGGCGTTTATTAGACTTTAACCAACCCCTTTGGGTAATCGGTGATTCATAATAAATTAGCGAATCGCATGGCTTTGCCGGCGATGTATCATTCAAGTTTCTGACCTATCAGCTTTGGACGGTAGGGTATTGGCCTACCGGGGCGACGACGGGTGACGGGGAATTGGGGTTCGATTCCGGAGAGGGAGCCTGAGAAACGGCTACCACATCTAAGGAAGGCAGCAGGCGC…
>AB112050 (RcMS201| Rattus coxinga| Taiwan| China)
AGTCATATGCTTGTCTTAAAGATTAAGCCATGCATGTCTTAGTATAAGCTTTTATACAGCGAAACTGCGAATGGCTCATTAAAACAGTTATAGTTTATTTGATGTTCGTTTTACATGGATAACCGTGGTAATTCTAGGGCTAATACATGCTCGAGGCGCGTATTTTACGCGTGGCGTTTATTAGACTTTAACCAACCCCTTTGGGTAATCGGTGATTCATAATAAATTAGCGAATCGCATGGCTTTGCCGGCGATGTATCATTCAAGTTTCTGACCTATCAGCTTTGGACGGTAGGGTATTGGCCTACCGGGGCGACGACGGGTGACGGGGAATTGGGGTTCGATTCCGGAGAGGGAGCCTGAGAAACGGCTACCACATCTAAGGAAGGCAGCAGGCGC…
>AB241633 (NcWY504| Niviventer confucianus| Wuyi Mountains| China)
AGTCATATGCTTGTCTTAAAGATTAAGCCATGCATGTCTTAGTATAAGCTTTTATACAGCGAAACTGCGAATGGCTCATTAAAACAGTTATAGTTTATTTGATGTTCGTTTTACATGGATAACCGTGGTAATTCTAGGGCTAATACATGCTCGAGGCGCGTATTTTACGCGTGGCGTTTATTAGACTTTAACCAACCCTTTGGGTAATCGGTGATTCATAATAAATTAGCGAATCGCATGGCTTTGCCGGCGATGTATCATTCAAGTTTCTGACCTATCAGCTTTGGACGGTAGGGTATTGGCCTACCGGGGCGACGACGGGTGACGGGGAATTGGGGTTCGATTCCGGAGAGGGAGCCTGAGAAACGGCTACCACATCTAAGGAAGGCAGCAGGCGCG…
>KC478600 (HN-Bm| Rattus norvegicus| China)
TGATCCTGCCAGTAGTCATATGCTTGTCTTAAAGATTAAGCCATGCATGTCTTAGTATAAGCTTTTATACAGCGAAACTGCGAATGGCTCATTAAAACAGTTATAGTTTATTTGATGTTCGTTTTACATGGATAACCGTGGTAATTCTAGGGCTAATACATGCTCGAGGCGCGTATTTTACGCGTGGCGTTTATTAGACTTTAACCAACCCCTTTGGGTAATCGGTGATTCATAATAAATTAGCGAATCGCATGGCTTTGCCGGCGATGTATCATTCAAGTTTCTGACCTATCAGCTTTGGACGGTAGGGTATTGGCCTACCGGGGCGACGACGGGTGACGGGGAATTGGGGTTCGATTCCGGAGAGGGAGCCTGAGAAACGGCTACCACATCTAAGGA…
>XR_002459986 (RI| Homo sapien| USA or France)
ACCTGGTTGATCCTGCCAGTAGTCATATGCTTGTCTTAAAGATTAAGCCATGCATGTCTTAGTATAAGCTTTTATACAGCGAAACTGCGAATGGCTCATTAAAACAGTTATAGTTTATTTGATGTTCGTTTTACATGGATAACCGTGGTAATTCTAGGGCTAATACATGCTCGAGGCGCGTTTT...CGCGTGGCGTTTATTAGACTTT.AACCAACCC.TTCGGG...TAATCGGTGATTCATAATAAATTAGCGAATCGCATGGCTTTGCCGGCGATGTATCATTCAAGTTTCTGACCTATCAGCTTTGGACGGTAGGGTATTGGCCTACCGGGGCGACGACGGGTGACGGGGAATTGGGGTTCGATTCCGGAGAGGGAGCCTGAGAAACGGCTACC…
>AY693840 (Gray| Homo sapien| USA)
AACCTGGTTGATCCTGCCAGTAGTCATATGCTTGTCTTAAAGATTAAGCCATGCATGTCTTAGTATAAGCTTTTATACAGCGAAACTGCGAATGGCTCATTAAAACAGTTATAGTTTATTTGATGTTCGTTTTACATGGATAACCGTGGTAATTCTAGGGCTAATACATGCTCGAGGCGCGTTTTCGCGTGGCGTTTATTAGACTTTAACCAACCCTTCGGGTAATCGGTGATTCATAATAAATTAGCGAATCGCATGGCTTTGCCGGCGATGTATCATTCAAGTTTCTGACCTATCAGCTTTGGACGGTAGGGTATTGGCCTACCGGGGCGACGACGGGTGACGGGGAATTGGGGTTCGATTCCGGAGAGGGAGCCTGAGAAACGGCTACCACATCTA…
>U09833 (Ruebush-Peabody NL| Mus musculus| Southern Africa)
AACCTGGTTGATCCTGCCAGTAGTCATATGCTTGTCTTAAAGATTAAGCCATGCATGTCTTAGTATAAGCTTTTATACAGCGAAACTGCGAATGGCTCATTAAAACAGTTATAGTTTATTTGATGTTCGTTTTACATGGATAACCGTGGTAATTCTAGGGCTAATACATGCTCGAGGCGCGTTTTCGCGTGGCGTTTATTAGACTTTAACCAACCCTTCGGGTAATCGGTGATTCATAATAAATTAGCGAATCGCATGGCTTTGCCGGCGATGTATCATTCAAGTTTCTGACCTATCAGCTTTGGACGGTAGGGTATTGGCCTACCGGGGCGACGACGGGTGACGGGGAATTGGGGTTCGATTCCGGAGAGGGAGCCTGAGAAACGGCTACCACATCTA…
>AB190459 (ATCC Catalog No.30222| Mesocricetus auratus| Japan)
AGTCATATGCTTGTCTTAAAGATTAAGCCATGCATGTCTTAGTATAAGCTTTTATACAGCGAAACTGCGAATGGCTCATTAAAACAGTTATAGTTTATTTGATGTTCGTTTTACATGGATAACCGTGGTAATTCTAGGGCTAATACATGCTCGAGGCGCGTTTTCGCGTGGCGTTTATTAGACTTTAACCAACCCTTCGGGTAATCGGTGATTCATAATAAATTAGCGAATCGCATGGCTTTGCCGGCGATGTATCATTCAAGTTTCTGACCTATCAGCTTTGGACGGTAGGGTATTGGCCTACCGGGGCGACGACGGGTGACGGGGAATTGGGGTTCGATTCCGGAGAGGGAGCCTGAGAAACGGCTACCACATCTAAGGAAGGCAGCAGGCGCGCAA…
>AB190435 (AsHK/SP301| Apodemus speciosus| Japan)
AGTCATATGCTTGTCTTAAAGATTAAGCCATGCATGTCTTAGTATAAGCTTTTATACAGCGAAACTGCGAATGGCTCATTAAAACAGTTATAGTTTATTTGATGTTCGTTTTACATGGATAACCGTGGTAATTCTAGGGCTAATACATGCTCGAGGCGCGTTTTCGCGTGGCGTTTATTAGACTTTAACCAACCCTTCGGGTAATCGGTGATTCATAATAAATTAGCGAATCGCATGGCTTTGCCGGCGATGTATCATTCAAGTTTCTGACCTATCAGCTTTGGACGGTAGGGTATTGGCCTACCGGGGCGACGACGGGTGACGGGGAATTGGGGTTCGATTCCGGAGAGGGAGCCTGAGAAACGGCTACCACATCTAAGGAAGGCAGCAGGCGCGCAA…
>AB050732 (Hobetsu| Apodemus speciosus| Japan)
AACCTGGTTGATCCTGCCAGTAGTCATATGCTTGTCTTAAAGATTAAGCCATGCATGTCTTAGTATAAGCTTTTATACAGCGAAACTGCGAATGGCTCATTAAAACAGTTATAGTTTATTTGATGTTCGTTTTACATGGATAACCGTGGTAATTCTAGGGCTAATACATGCTCGAGGCGCGTTTTTCGCGTGGCGTTTATTAGACTTTAACCAACCCCTTTGGGAATCGGTGATTCATAATAAATTAGCGAATCGCATGGCTTTGCCGGCGATGTATCATTCAAGTTTCTGACCTATCAGCTTTGGACGGTAGGGTATTGGCCTACCGGGGCGACGACGGGTGACGGGGAATTGGGGTTCGATTCCGGAGAGGGAGCCTGAGAAACGGCTACCACATCT…
>AB243680 (AaAO401| Apodemus argenteus| Japan)
AGTCATATGCTTGTCTTAAAGATTAAGCCATGCATGTCTTAGTATAAGCTTTTATACAGCGAAACTGCGAATGGCTCATTAAAACAGTTATAGTTTATTTGATGTTCGTTTTACATGGATAACCGTGGTAATTCTAGGGCTAATACATGCTCGAGGCGCGTTTTTCGCGTGGCGTTTATTAGACTTTAACCAACCCCTTTGGGAATCGGTGATTCATAATAAATTAGCGAATCGCATGGCTTTGCCGGCGATGTATCATTCAAGTTTCTGACCTATCAGCTTTGGACGGTAGGGTATTGGCCTACCGGGGCGACGACGGGTGACGGGGAATTGGGGTTCGATTCCGGAGAGGGAGCCTGAGAAACGGCTACCACATCTAAGGAAGGCAGCAGGCGCGCA…
>AB119446 (Otsu| Apodemus speciosus| Japan)
AGTCATATGCTTGTCTTAAAGATTAAGCCATGCATGTCTTAGTATAAGCTTTTATACAGCGAAACTGCGAATGGCTCATTAAAACAGTTATAGTTTATTTGATGTTCGTTTTACATGGATAACCGTGGTAATTCTAGGGCTAATACATGCTCGAGGCGCGTTTTTCGCGTGGCGTTTATTAGACTTTAACCAACCCCTTTGGGAATCGGTGATTCATAATAAATTAGCGAATCGCATGGCTTTGCCGGCGATGTATCATTCAAGTTTCTGACCTATCAGCTTTGGACGGTAGGGTATTGGCCTACCGGGGCGACGACGGGTGACGGGGAATTGGGGTTCGATTCCGGAGAGGGAGCCTGAGAAACGGCTACCACATCTAAGGAAGGCAGCAGGCGCGCA…
>AY789075 (Munich|Microtus agrestis|Ixodes Ricinus|Poland)
AACCTGGTTGATCCTGCCAGTAGTCATATGCTTGTCTTAAAGATTAAGCCATGCATGTCTTAGTATAAGCTTTTATACAGCGAAACTGCGAATGGCTCATTAAAACAGTTATAGTTTATTTGATGTTCGTTTTACATGGATAACCGTGGTAATTCTAGGGCTAATACATGCTCGAGGCGCGTTTTACGCGTGGCGTTTATTAGACTTTAACCAGCCCCTTTGGGTAATCGGTGATTCATAATAAATTAGCGAATCGCATGGCTTTGCCGGCGATGTATCATTCAAGTTTCTGACCTATCAGCTTTGGACGGTAGGGTATTGGCCTACCGGGGCGACGACGGGTGACGGGGAATTGGGGTTCGATTCCGGAGAGGGAGCCTGAGAAACGGCTACCACATC…
>AB242176 (EaNG/HP302| Eothenomys andersoni| Japan)
AGTCATATGCTTGTCTTAAAGATTAAGCCATGCATGTCTTAGTATAAGCTTTTATACAGCGAAACTGCGAATGGCTCATTAAAACAGTTATAGTTTATTTGATGTTCGTTTTACATGGATAACCGTGGTAATTCTAGGGCTAATACATGCTCGAGGCGCGTTTTTCGCGTGGCGTTTATTAGACTTTAACCAACCCCTTTGGGAATCGGTGATTCATAATAAATTAGCGAATCGCATGGCTTTGCCGGCGATGTATCATTCAAGTTTCTGACCTATCAGCTTTGGACGGTAGGGTATTGGCCTACCGGGGCGACGACGGGTGACGGGGAATTGGGGTTCGATTCCGGAGAGGGAGCCTGAGAAACGGCTACCACATCTAAGGAAGGCAGCAGGCGCGCA…
>AB071177 (Munich| Mus musculs| Japan)
AACCTGGTTGATCCTGCCAGTAGTCATATGCTTGTCTTAAAGATTAAGCCATGCATGTCTTAGTATAAGCTTTTATACAGCGAAACTGCGAATGGCTCATTAAAACAGTTATAGTTTATTTGATGTTCGTTTTACATGGATAACCGTGGTAATTCTAGGGCTAATACATGCTCGAGGCGCGTTTTACGCGTGGCGTTTATTAGACTTTAACCAGCCCCTTTGGGTAATCGGTGATTCATAATAAATTAGCGAATCGCATGGCTTTGCCGGCGATGTATCATTCAAGTTTCTGACCTATCAGCTTTGGACGGTAGGGTATTGGCCTACCGGGGCGACGACGGGTGACGGGGAATTGGGGTTCGATTCCGGAGAGGGAGCCTGAGAAACGGCTACCACATC…
>AB085191 (HK| Clethrionomys glareolus| Germany)
AACCTGGTTGATCCTGCCAGTAGTCATATGCTTGTCTTAAAGATTAAGCCATGCATGTCTTAGTATAAGCTTTTATACAGCGAAACTGCGAATGGCTCATTAAAACAGTTATAGTTTATTTGATGTTCGTTTTACATGGATAACCGTGGTAATTCTAGGGCTAATACATGCTCGAGGCGCGTTTTCGCGTGGCGTTTATTAGACTTTAACCAACCCTTTGGGTAATCGGTGATTCATAATAAATTAGCGAATCGCATGGCTTTGCCGGCGATGTATCATTCAAGTTTCTGACCTATCAGCTTTGGACGGTAGGGTATTGGCCTACCGGGGCGACGACGGGTGACGGGGAATTGGGGTTCGATTCCGGAGAGGGAGCCTGAGAAACGGCTACCACATCTA…
>AF231348 (GI| Homo sapiens| USA)
CTGCCAGTAGTCATATGCTTGTCTTAAAGATTAAGCCATGCATGTCTTAGTATAAGCTTTTATACAGCGAAACTGCGAATGGCTCATTAAAACAGTTATAGTTTATTTGATGTTCGTTTTACATGGATAACCGTGGTAATTCTAGGGCTAATACATGCTCGAGGCGCGTTTTCGCGTGGCGTTTATTAGACTTTAACCAACCCTTCGGGTAATCGGTGATTCATAATAAATTAGCGAATCGCATGGCTTTGCCGGCGATGTATCATTCAAGTTTCTGACCTATCAGCTTTGGACGGTAGGGTATTGGCCTACCGGGGCGACGACGGGTGACGGGGAATTGGGGTTCGATTCCGGAGAGGGAGCCTGAGAAACGGCTACCACATCTAAGGAAGGCAGCAG…
>AF231349 (Berlin|Ixodes Ricinus| Germany)
CTGCCAGTAGTCATATGCTTGTCTTAAAGATTAAGCCATGCATGTCTTAGTATAAGCTTTTATACAGCGAAACTGCGAATGGCTCATTAAAACAGTTATAGTTTATTTGATGTTCGTTTTACATGGATAACCGTGGTAATTCTAGGGCTAATACATGCTCGAGGCGCGTTTTCGCGTGGCGTTTATTAGACTTTAACCAACCTTTGGGTAATCGGTGATTCATAATAAATTAGCGAATCGCATGGCTTTGCCGGCGATGTATCATTCAAGTTTCTGACCTATCAGCTTTGGACGGTAGGGTATTGGCCTACCGGGGCGACGACGGGTGACGGGGAATTGGGGTTCGATTCCGGAGAGGGAGCCTGAGAAACGGCTACCACATCTAAGGAAGGCAGCAGG…
>EF413181 (Jena/Germany| Homo sapien| Germany)
GCCATGCATGTCTTAGTATCAGCTTTTATCCAGCGAAACTGCKAATGGCTCATTAAAACAGTTATAGTTTATTTGATGTTCGTTTTACATGGATAACCGTGGTAATTCTAGGGCTAATACATGCTCGAGGCGCGTTTTCGCGTGGCGTTTATTAGACTTTAACCAACCCTTCGGGTAATCGGTGATTCATAATAAATTAGCGAATCGCATGGCTTTGCCGGCGATGTATCATTCAAGTTTCTGACCTATCAGCTTTGGACGGTAGGGTATTGGCCTACCGGGGCGACGACGGGTGACGGGGAATTGGGGTTCGATTCCGGAGAGGGAGCCTGAGAAACGGCTACCACATCTAAGGAAGGCAGCAGGCGCGCAAATTACCCAATCCTGACACAGGGAGGT…
>LC005771 (BmSSR218-2| Ixodes persulcatus| Mongolia)
CCATGCATGTCTTAGTATAAGCTTTTATACAGCGAAACTGCGAATGGCTCATTAAAACAGTTATAGTTTATTTGATGTTCGTTTTACATGGATAACCGTGGTAATTCTAGGGCTAATACATGCTCGAGGCGCGTTTTCGCGTGGCGTTTATTAGACTTTAACCAACCCTTCGGGTAATCGGTGATTCATAATAAATTAGCGAATCGCATGGCTTTGCCGGCGATGTATCATTCAAGTTTCTGACCTATCAGCTTTGGACGGTAGGGTATTGGCCTACCGGGGCGACGACGGGTGACGGGGAATTGGGGTTCGATTCCGGAGAGGGAGCCTGAGAAACGGCTACCACATCTAAGGAAGGCAGCAGGCGCGCAAATTACCCAATCCTGACACAGGGAGGTA…
>KF410825 (TC-2012-B87| Homo sapien| Yunnan|China)
CTTAGTATAAGCTTTTATACAGCGAAACTGCGAATGGCTATTAAAACAGTTATAGTTTATTTGATGTTCGTTTTACATGGATAACCGTGGTAATTCTAGGGCTAATACATGCTCGAGGCGCGTATTTTACGCGTGGCGTTTATTAGACTTTAACCAACCCCTTTGGGTAATCGGTGATTCATAATAAATTAGCGAATCGCATGGCTTTGCCGGCGATGTATCATTCAAGTTTCTGACCTATCAGCTTTGGACGGTAGGGTATTGGCCTACCGGGGCGACGACGGGTGACGGGGAATTGGGGTTCGATTCCGGAGAGGGAGCCTGAGAAACGGCTACCACATCTAAGGAAGGCAGCAGGCGCGCAAATTACCCAATCCTGACACAGGGAGGTAGTGACAA…
>JX962781 (Rat/6| Rattus losea| China)
TTGATGTTCGTTTTACATGGATAACCGTGGTAATTCTAGGGCTAATACATGCTCGAGGCGCGTATTTTACGCGTGGCGTTTATTAGACTTTAACCAACCCCTTTGGGTAATCGGTGATTCATAATAAATTAGCGAATCGCATGGCTTTGCCGGCGATGTATCATTCAAGTTTCTGACCTATCAGCTTTGGACGGTAGGGTATTGGCCTACCGGGGCGACGACGGGTGACGGGGAATTGGGGTTCGATTCCGGAGAGGGAGCCTGAGAAACGGCTACCACATCTAAGGAAGGCAGCAGGCGCGCAAATTACCCAATCCTGACACAGGGAGGTAGTGACAAGAAATAACAATACAGGGCTTAAAGTCTTGTAATTGGAATGATGGGAATCTAAACCCTTCC…
>AB083375 (Xinjiang 1647| Lagurus luteus| China)
GTCTTAGTATAAGCTTTTATACAGCGAAACTGCGAATGGCTCATTAAAACAGTTATAGTTTATTTGATGTTCGTTTTACATGGATAACCGTGGTAATTCTAGGGCTAATACATGCTCGAGGCGCGTTTTCGCGTGGCGTTTATTAGACTTTAACCAACCCTTCGGGTAATCGGTGATTCATAATAAATTAGCGAATCGCATGGCTTTGCCGGCGATGTATCATTCAAGTTTCTGACCTATCAGCTTTGGACGGTAGGGTATTGGCCTACCGGGGCGACGACGGGTGACGGGGAATTGGGGTTCGATTCCGGAGAGGGAGCCTGAGAAACGGCTACCACATCTAAGGAAGGCAGCAGGCGCGCAAATTACCCAATCCTGACACAGGGAGGTAGTGACAAG…
>LC314655 (US-Bm2| Homo sapien| USA)
TACAGCGAAACTGCGAATGGCTCATTAAAACAGTTATAGTTTATTTGATGTTCGTTTTACATGGATAACCGTGGTAATTCTAGGGCTAATACATGCTCGAGGCGCGTTTTCGCGTGGCGTTTATTAGACTTTAACCAACCCTTCGGGTAATCGGTGATTCATAATAAATTAGCGAATCGCATGGCTTTGCCGGCGATGTATCATTCAAGTTTCTGACCTATCAGCTTTGGACGGTAGGGTATTGGCCTACCGGGGCGACGACGGGTGACGGGGAATTGGGGTTCGATTCCGGAGAGGGAGCCTGAGAAACGGCTACCACATCTAAGGAAGGCAGCAGGCGCGCAAATTACCCAATCCTGACACAGGGAGGTAGTGACAAGAAATAACAATACAGGGCTT…
>MG674832 (Bm2017| Homo sapien| Zhejiang| China)
GTTATAGTTTATTTGATGTTCGTTTTACATGGATAACCGTGGTAATTCTAGGGCTAATACATGCTCGAGGCGCGTATTTTACGCGTGGCGTTTATTAGACTTTAACCAACCCCTTTGGGTAATCGGTGATTCATAATAAATTAGCGAATCGCATGGCTTTGCCGGCGATGTATCATTCAAGTTTCTGACCTATCAGCTTTGGACGGTAGGGTATTGGCCTACCGGGGCGACGACGGGTGACGGGGAATTGGGGTTCGATTCCGGAGAGGGAGCCTGAGAAACGGCTACCACATCTAAGGAAGGCAGCAGGCGCGCAAATTACCCAATCCTGACACAGGGAGGTAGTGACAAGAAATAACAATACAGGGCTTAAAGTCTTGTAATTGGAATGATGGGAAT…
>KU204794 (HLJ97| Ixodes persulcatus| Heilongjing| China)
TGCTTGTCTTAAGATTAAGCCATGCATGTCTTAATATAAGCTTTTATACAGCGAACCTGCGAATGGCTCATTAAAACAGTTATAGTTTATTTGATGTTCGTTTTACATGGATAACCGTGGTAATTCTAGGGCTAATACATGCTCGAGGCGCGTTTTCGCGTGGCGTTTGTTATACTTTAACCAACCCTTCGGGTAATCGGTGATTCATAATAAATTAGCGAATCGCATGGCTTTGCCGGCGATGTATCATTCAAGTTTCTGACCTATCATCTTTGGACGGTAGGGTATTGGCCTACCGGGGCGACGACGGGTGACGGGGAATTGGGGTTCGATTCCGGAGAGGGAGCCTGAGAAACGGCTACCACATCTAAGGAAGGCAGCAGGCGCGCAAATTACCCA…
>KY649339 (TC04|Rattus tanezumi| Yunnan| China)
TTTATTTGATGTTCGTTTTACATGGATAACCGTGGTAATTCTAGGGCTAATACATGCTCGAGGCGCGTATTTTACGCGTGGCGTTTATTAGACTTTAACCAACCCCTTTGGGTAATCGGTGATTCATAATAAATTAGCGAATCGCATGGCTTTGCCGGCGATGTATCATTCAAGTTTCTGACCTATCAGCTTTGGACGGTAGGGTATTGGCCTACCGGGGCGACGACGGGTGACGGGGAATTGGGGTTCGATTCCGGAGAGGGAGCCTGAGAAACGGCTACCACATCTAAGGAAGGCAGCAGGCGCGCAAATTACCCAATCCTGACACAGGGAGGTAGTGACAAGAAATAACAATACAGGGCTTAAAGTCTTGTAATTGGAATGATGGGAATCTAAACC…
>KC147723 (Yunnan-2| Apodemus chevrieri| Yunnan| China)
TTTCTGACCTATCAGCTTTGGACGGTAGGGTATTGGCCTACCGGGGCGACGACGGGTGACGGGGAATTGGGGTTCGATTCCGGAGAGGGAGCCTGAGAAACGGCTACCACATCTAAGGAAGGCAGCAGGCGCGCAAATTACCCAATCCTGACACAGGGAGGTAGTGACAAGAAATAACAATACAGGGCTTAAAGTCTTGTAATTGGAATGATGGGAATCTAAACCCTTCCCAGAGTATCAATTGGAGGGCAAGTCTGGTGCCAGCAGCCGCGGTAATTCCAGCTCCAATAGCGTATATTAAAGTTGTTGCAGTTAAGAAGCTCGTAGTTGAATTTCTGCCTTGTCATTAATCTCGCTTCCGAGCGTTTTTTTATTGACTTGGCATCATCTGGATTTAGT…
>KY649345 (WX228| Apodemus draco| Yunnan| China)
TTGATGTTCGTTTTACATGGATAACCGTGGTAATTCTAGGGCTAATACATGCTCGAGGCGCGTTTTTCGCGTGGCGTTTATTAGACTTTAACCAACCCCTTTGGGTAATCGGTGATTCATAATAAATTAGCGAATCGCATGGCTTTGCCGGCGATGTATCATTCAAGTTTCTGACCTATCAGCTTTGGACGGTAGGGTATTGGCCTACCGGGGCGACGACGGGTGACGGGGAATTGGGGTTCGATTCCGGAGAGGGAGCCTGAGAAACGGCTACCACATCTAAGGAAGGCAGCAGGCGCGCAAATTACCCAATCCTGACACAGGGAGGTAGTGACAAGAAATAACAATACAGGGCTTAAAGTCTTGTAATTGGAATGATGGGAATCTAAACCCTTCCCA…
>MH208612 (voucher T106| Ixodes sp.| Yunnan| China)
CAGTTATAGTTTATTTGATGTTCGTTTTACATGGATAACCGTGGTAATTCTAGGGCTAATACATGCTCGGGGCGCGTTTTTCGCGTGGCGTTTATTAGACTTTAACCAACCCTTCGGGTAATCGGTGATTCATAATAAATTAGCGAATCGCATGGCTTTGCCGGCGATGTATCATTCAAGTTTCTGACCTATCAGCTTTGGACGGTAGGGTATTGGCCTACCGGGGCGACGACGGGTGACGGGGAATTGGGGTTCGATTCCGGAGAGGGAGCCTGAGAAACGGCTACCACATCTAAGGAAGGCAGCAGGCGCGCAAATTACCCAATCCTGACACAGGGAGGTAGTGACAAGAAATAACAATACAGGGCTTATAGTCTTGTAATTGGAATGATGGGAATC…
>JQ609304 (449-L| Homo sapien| Zhejiang| China)
ATTACGGAACTGCGTATGGCTCATTAAAACAGTTATAGTTTATTTGATGTTCGTTTTACATGGATAACCGTGGTAATTCTAGGGCTAATACATGCTCGAGGCGCGTATTTTACGCGTGGCGTTTATTAGACTTTAACCAACCCCTTTGGGTAATCGGTGATTCATAATAAATTAGCGAATCGCATGGCTTTGCCGGCGATGTATCATTCAAGTTTCTGACCTATCAGCTTTGGACGGTAGGGTATTGGCCTACCGGGGCGACGACGGGTGACGGGGAATTGGGGTTCGATTCCGGAGAGGGAGCCTGAGAAACGGCTACCACATCTAAGGAAGGCAGCAGGCGCGCAAATTACCCAATCCTGACACAGGGAGGTAGTGACAAGAAATAACAATACAGGG…
> KM244044 (B.venatorum| Homo sapien| Heilongjiang| China)
CCATGCATGTCTAAGTACAAACTTTTTACGGTGAAACTGCGAATGGCTCATTACAACAGTTATAGTTTCTTTGGTATTCGTTTTCCATGGATAACCGTGCTAATTGTAGGGCTAATACAAGTTCGAGGCCTTTTGGCGGCGTTTATTAGTTCTATAACCACCCTTTTGGTTTTCGGTGATTCATAATAAACTCGCGAATCGCAATTTATTGCGATGGACCATTCAAGTTTCTGACCCATCAGCTTGACGGTAGGGTATTGGCCTACCGAGGCAGCAACGGGTAACGGGGAATTAGGGTTCGATTCCGGAGAGGGAGCCTGAGAAACGGCTACCACATCCAAGGAAGGCAGCAGGCGCGCAAATTACCCAATCCTGACACAGGGAGGTAGTGACAAGAAA…
>KX590750 (B. crassa-Like pathogen| Homo sapien| Heilongjiang| China)
TGTCTAAGTACAAACTTTTTACGGTGAAACTGCGAATGGCTCATTACAACAGTTATAGTTTCTTTGGAGTTCGTTTTCCATGGATAACCGTGCTAATTGTAGGGCTAATACAAGTTCGAGGCCGATTTCTGTATCGGCGGCGTTTATTAGTGCTAAAACCAGCGTGTTTGGTGATTCATGATAAACTTGCGAATCGCGTTTGCGATGTTCCATTCAAGTTTCTGCCCCATCAGCTTGACGGTAGGGTATTGGCCTACCGAGGCAGCAACGGGTAACGGGGAATTAGGGTTCGATTCCGGAGAGGGAGCCTGAGAAACGGCTACCACATCTAAGGAAGGCAGCAGGCGCGCAAATTACCCAATCCTGACACAGGGAGGTAGTGACAAGAAATAACAATAC…
>KU291357 (Babesia sp. XXB/HangZhou| Zhejiang| China)
TTCCATGCTAAAAACCTCGACTTCGGGAGGGGTGTATTTATTAGATAAAAAACCAATGCCCCTCGGGGCTCCTTGGTGAATCATAATAACTTAACGAATCGCATGGCCTTGCGCCGGCGATGGTTCATTCAAATTTCTGCCCTATCAACTTTCGATGGTAGGATAGTGGCCTACCATGGTGGCAACGGGTAACGGGGAATTAGGGTTCGATTCCGGAGAGGGAGCCTGAGAAACGCTACCACATCCAAGGAAGGCAGCAGGCGCGCAAATTACCCAATCCCAACACGGGGAGGTAGTGACAATATGTAACAATATACGGCCTTATACGTCGTATAATTGGAATGAGTACAATTTAAATCCCTTAACGAGGAACAATTGGAGGGCAAGTCTGGTGCCAGC…
>KX008035 (Bm2| Homo sapien| Yunnan| China)
CTTAGTATAAGCTTTTATACAGCGAAACTGCGAATGGCTATTAAAACAGTTATAGTTTATTTGATGTTCGTTTTACATGGATAACCGTGGTAATTCTAGGGCTAATACATGCTCGAGGCGCGTATTTTACGCGTGGCGTTTATTAGACTTTAACCAACCCCTTTGGGTAATCGGTGATTCATAATAAATTAGCGAATCGCATGGCTTTGCCGGCGATGTATCATTCAAGTTTCTGACCTATCAGCTTTGGACGGTAGGGTATTGGCCTACCGGGGCGACGACGGGTGACGGGGAATTGGGGTTCGATTCCGGAGAGGGAGCCTGAGAAACGGCTACCACATCTAAGGAAGGCAGCAGGCGCGCAAATTACCCAATCCTGACACAGGGAGGTAGTGACAA…
>LC477139 (B. divergens Donegal| Homo sapien| Ireland)
TAACCTGGTTGATCCTGCCAGTAGTCATATGCTTGTCTTAAAGATTAAGCCATGCATGTCTAAGTACAAACTTTTTACGGTGAAACTGCGAATGGCTCATTACAACAGTTATAGTTTCTTTGGTATTCGTTTTCCATGGATAACCGTGCTAATTGTAGGGCTAATACAAGTTCGAGGCCTTTTGGCGGCGTTTATTAGTTCTAAAACCATCCCTTTTGGTTTTCGGTGATTCATAATAAACTTGCGAATCGCAATTTTTTGCGATGGACCATTCAAGTTTCTGACCCATCAGCTTGACGGTAGGGTATTGGCCTACCGAGGCAGCAACGGGTAACGGGGAATTAGGGTTCGATTCCGGAGAGGGAGCCTGAGAAACGGCTACCACATCCAAGGAAGGCA…
>AF158700 (B. duncani WA1| Homo sapien| USA)
TCATATGCTTGTCTTAAAGATTAAGCCATGCATGTCTAAGTATAAACTTTTATATGGTGAAACTGCGAATGGCTCATTACAACAGTTATAGTTTATTTGAAAGTCGTTTTTACATGGATAACCGTGCTAATTGTAGGGCTAATACATGCTCGAGGCCTTGGCTTCTGTCTTGGCTGCGTTTATTAGACTCGAAACCTTCCCGCTTGCGGTACTCGGTGATTCATAATAAATTTGCGAATCGCATGGCTTTTGCCGGCGATGGTTCATTCAAGTTTCTGACCTATCAGCTTTGGACGGTAGGGTATTGGCCTACCGGGGCAGCGACGGGTAACGGGGAATTAGGGTTCGATTCCGGAGAGGGAGCCTGAGAAACGGCTACCACATCTAAGGAAGGCAGCA…
>KX008036 (Bm3 | Homo sapien| Fujian| China)
CTTAGTATAAGCTTTTATACAGCGAAACTGCGAATGGCTCATTAAAACAGTTATAGTTTATTTGATGTTC
GTTTTACATGGATAACCGTGGTAATTCTAGGGCTAATACATGCTCGAGGCGCGTTTTCGCGTGGCGTTTA
TTAGACTTTAACCAACCCTTCGGGTAATCGGTGATTCATAATAAATTAGCGAATCGCATGGCTTTGCCGG
CGATGTATCATTCAAGTTTCTGACCTATCAGCTTTGGACGGTAGGGTATTGGCCTACCGGGGCGACGACG
GGTGACGGGGAATTGGGGTTCGATTCCGGAGAGGGAGCCTGAGAAACGGCTACCACATCTAAGGAAGGCA
GCAGGCGCGCAAATTACCCAATCCTGACACAGGGAGGTAGTGACAAGAAATAACAATACAGGGCTTAAAG
TCTTGTAATTGGAATGATGGGAATCTAAACCCTTCCCAGAGTATCAATTGGAGGGCAAGTCTGGTGCCAG
CAGCCGCGGTAATTCCAGCTCCAATAGCGTATATTAAAGTTGTTGCAGTTAAGAAGCTCGTAGTTGAATT
TCTGCCTTGTCATTAAATTTGCTTCCGAGCGTTTTTTTATTGACTTGGCATCTTCTGGATTTGGTTCCCT
TCGGGGTTCTATTTTCCGGGATTTACTTTGAGAAAACTAGAGTGTTTCAAACAGGCATTTGCCTTGAATA
CTACAGCATGGAATAATGAAGTAGGACTTTGGTTCTATTTTGTTGGTTATTGAGCCAGAGTAATGGTTAA
TAGGAGCAGTTGGGGGCATTCGTATTTAACTGTCAGAGGTGAAATTCTTAGATTTGTTAAAGACGAACTA
CTGCGAAAGCATTTGCCAAGGATGTTTTCATTAATCAAGAACGAAAGTTAGGGGATCGAAGACGATCAGA
TACCGTCGTAGTCCTAACCATAAACTATGCCGACTAGAGATTGGAGGTCGTCAGTTTAAACGACTCCTTC
AGCACCTTGAGAGAAATCAAAGTCTTTGGGTTCTGGGGGGAGTATGGTCGCAAGTCTGAAACTTAAAGGA
ATTGACGGAAGGGCACCACCAGGCGTGGAGCCTGCGGCTTAATTTGACTCAACACGGGAAACCTCACCAG
GTCCAGACATAGAGAGGATTGACAGATTGATAGCTCTTTCTTGATTCTATGGGTGGTGGTGCATGGCCGT
TCTTAGTTGGTGGAGTGATTTGTCTGGTTAATTCCGTTAACGAACGAGACCTTAACCTGCTAAATTAGGA
TCTGGTACAAGCTTTGCTGTTCCAGTATCGCTTCTTAGAGGGACTTTGCGTTCATAAAACGCAAGGAAGT
GTAAGGCAATAACAGGTCTGTGATGCCCTTAGATGTCCTGGGCTGCACGCGCGCTACACTGATGCATTCA
ACGAGTTTTCCTTGGCCGTCGGGTCCGGGTAATCTTACAGTATGCATCGTGATGGGGATAGATTATTGCA
ATTATTAATCTTGAACGAGGAATGCCTAGTAGGCGCGAGTCATCAGCTCGTGCCGACTACGTCCCTGCCC
TTTGTACACACCGCCCGTCGCTCCTACCGATCGAGTGATCCGGTGAATTATTCGGACCAAGAAACGTGGA
TTCGTCCTTCGTTCTTACCCA
